# Supplementary material for: Common and differential transcriptional responses to different models of traumatic stress exposure in rats
Source: Transl Psychiatry. 2018 Aug 23;8:165. doi: 10.1038/s41398-018-0223-6 (PMC6107654; doi:10.1038/s41398-018-0223-6)
Supplement: Supplementary file 2 — Related Manuscript File [file 41398_2018_223_MOESM2_ESM.xlsx]

## Sheet: example calculation of SSGE
rtPCR Data									Expresssion ratios								Expression ratios normalized, control mean = 1								SSGE index
group	Pah	Slc9a3	Thrsp	Scd	Cdh8	Cd36			group	Pah	Slc9a3	Thrsp	Scd	Cdh8	Cd36		Pah	Slc9a3	Thrsp	Scd	Cdh8	Cd36		group	mean								group
C1	98.0268	176.287	166.604	169.923	159.605	65.3732			C1	0.983563	0.179261	1.69927	1.76246	0.340365	1.60551		0.839615	-0.106232	1.87969	1.84205	0.264059	1.56016		C1	1.04656								1
C2	62.2515	233.114	126.946	97.4797	109.283	99.1194			C2	1.63863	-0.223853	1.30706	0.960758	0.886799	1.00504		1.49468	-0.509346	1.48748	1.04035	0.810494	0.959687		C2	0.880557								1
C3	60.6911	139.552	84.9312	130.822	104.575	75.947			C3	1.67525	0.516377	0.727216	1.38519	0.950342	1.38921		1.53131	0.230884	0.90763	1.46478	0.874036	1.34386		C3	1.05875								1
C4	106.71	197.633	73.162	126.637	127.602	102.834			C4	0.861109	0.0143596	0.512016	1.33828	0.663226	0.951959		0.717161	-0.271134	0.69243	1.41787	0.586921	0.906608		C4	0.674977								1
C5	124.506	92.3518	51.525	97.743	101.03	74.4303			C5	0.638596	1.11197	0.00619518	0.964649	1.00008	1.41832		0.494647	0.82648	0.186609	1.04424	0.923779	1.37297		C5	0.80812								1
C6	76.0001	146.644	29.9074	72.8685	77.7406	101.694			C6	1.35074	0.444864	-0.778575	0.540951	1.37813	0.968047		1.20679	0.15937	-0.598161	0.620542	1.30183	0.922697		C6	0.602178								1
C7	44.3208	55.2226	186.539	120.03	50.7453	67.2712			C7	2.12876	1.85385	1.86233	1.26098	1.99353	1.56422		1.98481	1.56836	2.04274	1.34057	1.91722	1.51887		C7	1.72876								1
C8	111.769	43.547	46.5561	65.3564	66.2199	86.6623			C8	0.794293	2.19654	-0.140108	0.383983	1.60954	1.1988		0.650344	1.91105	0.0403062	0.463574	1.53323	1.15345		C8	0.958659								1
C9	71.4557	58.4225	129.319	96.8384	50.3013	107.872			C9	1.43969	1.77259	1.33378	0.951235	2.00621	0.882958		1.29574	1.4871	1.5142	1.03083	1.9299	0.837608		C9	1.34923								1
C10	39.2744	53.1926	55.2225	151.334	80.4116	82.2367			C10	2.30315	1.90789	0.106178	1.59532	1.3294	1.27442		2.1592	1.6224	0.286592	1.67491	1.25309	1.22907		C10	1.37088								1
C11	226.656	77.2085	55.084	83.0819	89.762	127.898			C11	-0.225694	1.37035	0.102554	0.73019	1.1707	0.637286		-0.369642	1.08486	0.282968	0.809781	1.09439	0.591936		C11	0.582382								1
C12	39.4682	33.7032	53.0866	88.7089	60.0608	64.1588			C12	2.29605	2.56623	0.049269	0.824734	1.75038	1.63256		2.1521	2.28073	0.229683	0.904325	1.67407	1.58721		C12	1.47135								1
C13	101.678	89.298	99.0862	108.865	117.125	103.413			C13	0.93081	1.16049	0.949606	1.12013	0.786821	0.943863		0.786861	0.874992	1.13002	1.19972	0.710515	0.898512		C13	0.933437								1
C14	178.474	118.871	116.205	95.4642	88.3606	74.8111			C14	0.119095	0.747787	1.17952	0.930616	1.1934	1.41095		-0.0248531	0.462293	1.35993	1.01021	1.11709	1.3656		C14	0.881712								1
C15	155.947	67.1115	71.9328	79.083	139.702	82.9349			C15	0.313755	1.57255	0.487572	0.659024	0.53252	1.26223		0.169806	1.28706	0.667986	0.738615	0.456214	1.21688		C15	0.756093								1
C16	120.444	148.554	89.3557	83.3683	70.2375	88.7099			C16	0.686453	0.426199	0.800481	0.735155	1.52456	1.16511		0.542504	0.140706	0.980895	0.814745	1.44825	1.11976		C16	0.841144								1
C17	160.104	128.847	105.228	114.112	96.5617	172.762			C17	0.275798	0.631529	1.03637	1.18804	1.06535	0.203496		0.13185	0.346036	1.21678	1.26763	0.989045	0.158145		C17	0.684915								1
C18	115.858	86.8964	133.685	138.295	76.7183	121.353			C18	0.742454	1.19982	1.38168	1.46533	1.39723	0.713072		0.598505	0.914324	1.5621	1.54492	1.32093	0.667722		C18	1.10142								1
C19	55.2362	115.661	94.0364	63.6607	96.5426	107.273			C19	1.81112	0.787288	0.87414	0.346058	1.06564	0.890992		1.66718	0.501795	1.05455	0.425649	0.98933	0.845641		C19	0.914024								1
C20	64.4508	29.6095	41.5221	64.7679	60.8083	88.8388			C20	1.58854	2.75305	-0.305199	0.370934	1.73253	1.16302		1.44459	2.46756	-0.124786	0.450525	1.65623	1.11766		C20	1.16863								1
C21	67.6476	31.4625	86.6707	78.2622	36.573	107.328			C21	1.5187	2.66548	0.756467	0.643971	2.46602	0.89025		1.37475	2.37999	0.93688	0.723562	2.38972	0.8449		C21	1.44163								1
C22	145.831	212.529	41.5954	67.5049	156.733	135.664			C22	0.41051	-0.0904743	-0.302655	0.430648	0.366566	0.55224		0.266561	-0.375968	-0.122242	0.510239	0.290261	0.50689		C22	0.17929								1
C23	135.008	201.011	95.2997	42.8064	150.405	122.555			C23	0.521761	-0.01009	0.893393	-0.226519	0.426025	0.698846		0.377813	-0.295583	1.07381	-0.146928	0.349719	0.653495		C23	0.335387								1
C24	125.671	124.606	133.188	139.803	114.268	106.761			C24	0.625156	0.679816	1.37631	1.48098	0.822449	0.897891		0.481207	0.394323	1.55673	1.56057	0.746144	0.852541		C24	0.931918								1
C25	112.594	72.621	152.868	172.523	132.438	75.8177			C25	0.783678	1.45873	1.57514	1.78437	0.609551	1.39167		0.639729	1.17323	1.75555	1.86396	0.533246	1.34632		C25	1.21867								1
C26	50.055	43.069	49.9747	77.2556	100.983	105.609			C26	1.95322	2.21246	-0.0378821	0.625294	1.00076	0.913551		1.80928	1.92697	0.142532	0.704885	0.924452	0.868201		C26	1.06272								1
C27	117.726	133.394	162.542	102.057	92.6795	104.202			C27	0.719379	0.581492	1.66366	1.02696	1.12455	0.932901		0.57543	0.295999	1.84408	1.10655	1.04825	0.887551		C27	0.959642								1
C28	111.202	84.2518	95.5483	126.605	117.771	124.352			C28	0.801631	1.24441	0.897152	1.33792	0.778893	0.67785		0.657683	0.958913	1.07757	1.41751	0.702587	0.6325		C28	0.907794								1
C29	57.457	53.9036	309.175	52.1663	89.1267	127.886			C29	1.75426	1.88873	2.59127	0.0587742	1.18094	0.637425		1.61031	1.60324	2.77169	0.138365	1.10464	0.592074		C29	1.30339								1
C30	55.2666	16.6419	95.2108	105.621	130.767	82.0304			C30	1.81033	3.5843	0.892046	1.07648	0.627878	1.27805		1.66638	3.2988	1.07246	1.15607	0.551573	1.2327		C30	1.49633								1
C31	80.5095	34.8129	82.2078	111.236	112.127	64.8121			C31	1.26758	2.51949	0.680196	1.15121	0.849739	1.61794		1.12363	2.234	0.86061	1.2308	0.773433	1.57259		C31	1.29918								1
C32	122.829	195.707	58.6443	57.5216	114.426	144.232			C32	0.658165	0.0284891	0.192912	0.199759	0.82046	0.463883		0.514216	-0.257004	0.373326	0.27935	0.744155	0.418533		C32	0.345429								1
C33	63.5722	35.6764	101.049	71.9689	82.4403	70.3786			C33	1.60834	2.48414	0.977899	0.523029	1.29345	1.49907		1.4644	2.19865	1.15831	0.60262	1.21715	1.45372		C33	1.34914								1
C34	37.0111	52.5598	173.872	163.441	115.363	91.6864			C34	2.38878	1.92515	1.76088	1.70635	0.808687	1.1175		2.24483	1.63966	1.94129	1.78594	0.732382	1.07215		C34	1.56938								1
C35	98.0431	146.133	158.864	107.446	143.204	139.294			C35	0.983324	0.449898	1.63064	1.10119	0.496802	0.514149		0.839375	0.164405	1.81105	1.18078	0.420497	0.468799		C35	0.814152								1
C36	95.2408	62.8768	87.264	81.3779	124.608	82.5838			C36	1.02516	1.66659	0.766308	0.700292	0.697474	1.26835		0.881211	1.38109	0.946721	0.779883	0.621169	1.223		C36	0.972179								1
S1	44.5867	11.4846	223.846	115.419	46.6949	41.265			S1	2.12013	4.11942	2.12536	1.20447	2.11354	2.26929		1.97618	3.83392	2.30577	1.28406	2.03723	2.22394		S1	2.27685								2
S2	24.2925	21.7359	851.616	350.196	45.3299	47.3001			S2	2.99623	3.19904	4.05305	2.80575	2.15634	2.07236		2.85228	2.91354	4.23347	2.88534	2.08003	2.02701		S2	2.83195								2
S3	70.4775	100.392	733.695	313.677	52.6558	70.0018			S3	1.45958	0.991538	3.83803	2.64686	1.94021	1.50681		1.31563	0.706044	4.01844	2.72645	1.8639	1.46146		S3	2.01532								2
S4	18.2394	14.0018	325.834	172.068	33.7293	52.6926			S4	3.40968	3.8335	2.66699	1.78056	2.5828	1.9166		3.26573	3.54801	2.8474	1.86015	2.5065	1.87125		S4	2.64984								2
S5	42.7934	58.336	265.272	298.42	35.8537	45.5906			S5	2.17935	1.77473	2.37032	2.57493	2.49468	2.12547		2.0354	1.48923	2.55074	2.65452	2.41837	2.08012		S5	2.20473								2
S6	24.2841	32.6254	1148.7	510.953	46.0736	36.3193			S6	2.99672	2.61312	4.48478	3.35077	2.13286	2.45347		2.85278	2.32762	4.6652	3.43036	2.05656	2.40812		S6	2.95677								2
S7	25.2818	10.2867	156.049	178.206	32.6652	52.1196			S7	2.93864	4.27833	1.60485	1.83113	2.62905	1.93238		2.79469	3.99284	1.78526	1.91072	2.55274	1.88703		S7	2.48721								2
S8	25.0631	7.25427	471.969	234.384	31.2337	32.2558			S8	2.95117	4.78221	3.20154	2.22646	2.6937	2.62465		2.80723	4.49672	3.38195	2.30605	2.61739	2.5793		S8	3.03144								2
S9	30.6334	50.0711	555.555	221.078	56.8001	43.7413			S9	2.66163	1.99514	3.43678	2.14214	1.83091	2.18521		2.51768	1.70964	3.61719	2.22173	1.7546	2.13986		S9	2.32678								2
S10	15.0682	38.4327	244.948	154.819	34.9071	28.0707			S10	3.68523	2.37678	2.25532	1.62817	2.53328	2.82514		3.54129	2.09129	2.43574	1.70776	2.45698	2.77979		S10	2.50214								2
S11	24.0091	6.36171	210.867	155.389	38.2156	41.3626			S11	3.01316	4.97163	2.03919	1.63347	2.40264	2.26588		2.86921	4.68613	2.2196	1.71306	2.32633	2.22053		S11	2.67248								2
S12	15.8435	9.1345	248.385	254.401	37.3655	49.3114			S12	3.61285	4.44972	2.27543	2.34469	2.43509	2.01228		3.4689	4.16422	2.45584	2.42428	2.35879	1.96693		S12	2.80649								2
S13	33.9245	12.9056	1450.49	324.995	26.1274	49.6917			S13	2.51441	3.95111	4.82132	2.698	2.95124	2.0012		2.37047	3.66562	5.00173	2.77759	2.87493	1.95585		S13	3.1077								2
S14	16.3528	5.83062	626.549	343.596	30.5512	50.5312			S14	3.5672	5.09739	3.61028	2.7783	2.72557	1.97703		3.42325	4.8119	3.79069	2.85789	2.64927	1.93168		S14	3.24411								2
S15	30.0043	14.0632	459.167	245.633	36.6984	43.2951			S15	2.69157	3.82719	3.16187	2.29409	2.46109	2.2		2.54762	3.54169	3.34228	2.37368	2.38478	2.15465		S15	2.72412								2
S16	58.0948	16.3374	287.717	221.672	51.7893	136.259			S16	1.73833	3.61093	2.4875	2.14601	1.96415	0.545929		1.59438	3.32544	2.66791	2.2256	1.88784	0.500578		S16	2.03363								2
S17	33.8166	15.9014	466.026	328.209	47.4503	27.6485			S17	2.51901	3.64996	3.18326	2.7122	2.09038	2.84701		2.37506	3.36446	3.36367	2.79179	2.01408	2.80166		S17	2.78512								2
S18	18.478	16.3508	353.901	272.403	38.5915	30.0535			S18	3.39093	3.60975	2.7862	2.44333	2.38852	2.72667		3.24698	3.32426	2.96661	2.52292	2.31221	2.68132		S18	2.84238								2
S19	25.1887	28.4045	216.434	172.926	43.4937	39.4206			S19	2.94396	2.81299	2.07678	1.78774	2.216	2.33526		2.80001	2.5275	2.25719	1.86733	2.13969	2.28991		S19	2.31361								2
S20	35.8391	16.2035	454.521	367.853	28.4312	45.1039			S20	2.43521	3.62281	3.1472	2.87671	2.82933	2.14095		2.29126	3.33732	3.32761	2.95631	2.75302	2.0956		S20	2.79352								2
S21	23.4924	17.0593	300.274	267.714	25.6483	37.7011			S21	3.04454	3.54855	2.54913	2.41827	2.97794	2.3996		2.9006	3.26306	2.72954	2.49786	2.90163	2.35425		S21	2.77449								2
S22	20.4726	10.1311	433.153	233.042	27.2264	34.5619			S22	3.24304	4.30032	3.07773	2.21817	2.8918	2.52502		3.09909	4.01483	3.25814	2.29777	2.81549	2.47967		S22	2.99417								2
S23	40.2738	9.81054	452.8	297.34	41.8966	37.0424			S23	2.2669	4.34671	3.14172	2.5697	2.26997	2.42503		2.12295	4.06122	3.32214	2.64929	2.19366	2.37968		S23	2.78816								2
S24	12.8319	4.97681	979.586	405.671	23.257	36.6184			S24	3.917	5.32582	4.25502	3.01789	3.11914	2.44164		3.77305	5.04033	4.43543	3.09748	3.04283	2.39629		S24	3.6309								2
S25	16.8271	5.46844	151.197	162.817	33.6624	29.4829			S25	3.52595	5.18991	1.55927	1.70084	2.58567	2.75433		3.38201	4.90442	1.73969	1.78043	2.50936	2.70898		S25	2.83748								2
S26	15.4995	17.3786	208.274	154.927	36.5748	31.0431			S26	3.64451	3.5218	2.02133	1.62918	2.46595	2.67993		3.50057	3.23631	2.20175	1.70877	2.38964	2.63458		S26	2.61194								2
S27	10.0077	13.4438	235.141	145.09	25.9685	30.2989			S27	4.27563	3.89217	2.19638	1.53453	2.96004	2.71494		4.13168	3.60667	2.37679	1.61412	2.88373	2.66959		S27	2.88043								2
S28	18.7185	12.7966	129.898	145.947	51.5444	41.1972			S28	3.37227	3.96335	1.34023	1.54303	1.97099	2.27166		3.22833	3.67786	1.52064	1.62262	1.89468	2.22631		S28	2.36174								2
S29	26.3116	15.4172	165.76	95.2494	30.6544	38.7123			S29	2.88104	3.69457	1.69194	0.927365	2.72071	2.36141		2.73709	3.40908	1.87236	1.00696	2.6444	2.31606		S29	2.33099								2
S30	11.3583	11.801	488.663	256.738	30.9728	26.609			S30	4.09299	4.0802	3.25169	2.35788	2.7058	2.90229		3.94904	3.79471	3.4321	2.43747	2.62949	2.85694		S30	3.18329								2
S31	18.413	15.3167	359.474	214.481	36.8182	33.1083			S31	3.39602	3.70401	2.80874	2.09843	2.45638	2.58701		3.25207	3.41851	2.98915	2.17802	2.38008	2.54166		S31	2.79325								2
S32	51.287	31.1675	204.943	165.484	37.8023	56.1908			S32	1.91815	2.67907	1.99807	1.72427	2.41833	1.82387		1.7742	2.39358	2.17849	1.80386	2.34202	1.77852		S32	2.04511								2
S33	22.0497	12.2265	180.867	201.344	44.2104	35.1232			S33	3.13598	4.02911	1.81778	2.00724	2.19242	2.50178		2.99203	3.74361	1.99819	2.08683	2.11611	2.45643		S33	2.56554								2
	Pah	Slc9a3	Thrsp	Scd	Cdh8	Cd36				Pah	Slc9a3	Thrsp	Scd	Cdh8	Cd36		Pah	Slc9a3	Thrsp	Scd	Cdh8	Cd36
C	96.9163	99.8051	102.609	100.168	101.036	99.4662			C	1.14395	1.28549	0.819586	0.920409	1.07631	1.04535		1	1	1	1	1	1		C	1
